# Supplementary material for: Ecological Niche Differentiation and Distribution Dynamics Revealing Climate Change Responses in the Chinese Genus Dysosma
Source: Plants (Basel). 2026 Jan 5;15(1):162. doi: 10.3390/plants15010162 (PMC12788128; doi:10.3390/plants15010162)
Supplement: Supplementary file 1 [file plants-15-00162-s001.zip › Table S1. Environmental variables used for species distribution modeling of the genus Dysosma.xlsx]

## Sheet: English
Table S1. Environmental variables used for species distribution modeling of the genus Dysosma
Variable Code	Variable Name	Data Source	Ecological Significance
Bio1	Mean Annual Temperature(°C)	http://www.worldclim	An indicator of long-term average thermal conditions in a region.
Bio2	Mean Diurnal Temperature Range(°C)		An indicator of the magnitude of day–night temperature variability.
Bio3	Isothermality		A measure of the relative magnitude of diurnal temperature variation compared to annual temperature variation.
Bio4	Temperature Seasonality		An index describing the magnitude of temperature variability over the annual cycle.
Bio5	Max Temperature of Warmest Month(°C)		Represents the extreme high temperature during the warmest month of the year.
Bio6	Min Temperature of Coldest Month(°C)		Represents the extreme low temperature during the coldest month of the year.
Bio7	Temperature Annual Range(°C)		Represents the difference between the highest and lowest monthly mean temperatures within a year.
Bio8	Mean Temperature of Wettest Quarter(°C)		Represents the average temperature during the wettest quarter of the year.
Bio9	Mean Temperature of Driest Quarter(°C)		Represents the average temperature during the driest quarter of the year.
Bio10	Mean Temperature of Warmest Quarter(°C)		Represents the average temperature during the warmest quarter of the year.
Bio11	Mean Temperature of Coldest Quarter(°C)		Represents the average temperature during the coldest quarter of the year.
Bio12	Annual Precipitation(mm)		An indicator of the total precipitation accumulated over a year.
Bio13	Precipitation of Wettest Month(mm)		Represents the precipitation amount during the wettest month of the year.
Bio14	Precipitation of Driest Month(mm)		Represents the precipitation amount during the driest month of the year.
Bio15	Precipitation Seasonality(mm)		Indicates the degree of seasonal variation in precipitation throughout the year.
Bio16	Precipitation of Driest Quarter(mm)		Represents the total precipitation during the driest quarter of the year.
Bio17	Precipitation of Wettest Quarter(mm)		Represents the total precipitation during the wettest quarter of the year.
Bio18	Precipitation of Warmest Quarter(mm)		Represents the total precipitation during the warmest quarter of the year.
Bio19	Precipitation of Coldest Quarter(mm)		Represents the total precipitation during the coldest quarter of the year.
Aspect	Aspect		Indicates the orientation of a slope, affecting sunlight exposure and microclimatic conditions.
Slope	Slope		Represents the steepness of the terrain surface, influencing water flow and sunlight exposure.
Elevation	Elevation		Represents the height of the land surface above sea level, influencing temperature, precipitation, and climatic gradients.
T_gravel	Coarse Fragment Volume (Upper Layer)	http://vdb3.soil.csdb.cn	Indicates the proportion of coarse fragments in the upper soil layer, potentially affecting water retention and root growth.
T_sand	Sand Content (Upper Layer)		Indicates the proportion of sand in the upper soil layer, affecting soil drainage and aeration.
T_silt	Silt Content (Upper Layer)		Indicates the proportion of fine particles in the upper soil layer, affecting soil water retention and nutrient-holding capacity.
T_clay	Clay Content (Upper Layer)		Indicates the proportion of clay in the upper soil layer, affecting soil water retention, aeration, and nutrient availability.
T_usda_tex	USDA Soil Texture (Upper Layer)		Represents the classification of the upper soil layer based on the proportions of sand, silt, and clay.
T_ref_bulk	Soil Bulk Density (Upper Layer)		Indicates the mass of soil per unit volume in the upper layer, affecting soil aeration and root development.
T_oc	Soil Organic Carbon (Upper Layer)		Indicates the organic matter content in the upper soil layer, influencing soil fertility and water retention.
T_ph_h2o	Soil pH (Upper Layer)		Indicates the acidity or alkalinity of the upper soil layer, affecting nutrient availability and microbial activity.
T_cec_clay	Cation Exchange Capacity of Clay (Upper Layer)		Indicates the ability of the clay fraction in the upper soil layer to retain and exchange nutrients.
T_cec_soil	Soil Cation Exchange Capacity (Upper Layer)		Indicates the capacity of the upper soil layer to retain and exchange nutrients.
T_bs	Base Saturation (Upper Layer)		Indicates the proportion of basic cations in the cation exchange capacity of the upper soil layer.
T_teb	Exchangeable Bases (Upper Layer)		Indicates the amount of exchangeable basic cations in the upper soil layer.
T_Caco3	Calcium Carbonate Content (Upper Layer)		Indicates the content of calcium carbonate in the upper soil layer, affecting pH buffering and nutrient availability.
T_Caso4	Sulfate Content (Upper Layer)		Indicates the sulfate content in the upper soil layer, affecting soil chemical properties and plant nutrition.
T_esp	Exchangeable Sodium (Upper Layer)		Indicates the content of exchangeable sodium ions in the upper soil layer, affecting soil structure and water infiltration.
T_ece	Electrical Conductivity (Upper Layer)		Indicates the salinity level of the soil solution in the upper layer, affecting soil salinization and plant growth.
S_gravel	Coarse Fragment Volume (Lower Layer)		Indicates the proportion of coarse fragments in the lower soil layer, potentially affecting water infiltration and root development.
S_sand	Sand Content (Lower Layer)		Indicates the proportion of sand in the lower soil layer, affecting soil drainage and aeration.
S_silt	Silt Content (Lower Layer)		Indicates the proportion of fine particles in the lower soil layer, affecting soil water retention and nutrient-holding capacity.
S_clay	Clay Content (Lower Layer)		Indicates the proportion of clay in the lower soil layer, affecting soil water retention, aeration, and nutrient availability.city.
S_usda_tex	USDA Soil Texture (Lower Layer)		Represents the classification of the lower soil layer based on the proportions of sand, silt, and clay.
S_ref_bulk	Soil Bulk Density (Lower Layer)		Indicates the mass of soil per unit volume in the lower layer, affecting soil aeration and root development.
S_oc	Soil Organic Carbon (Lower Layer)		Indicates the organic matter content in the lower soil layer, influencing soil fertility and water retention.
S_ph_h2o	Soil pH (Lower Layer)		Indicates the acidity or alkalinity of the lower soil layer, affecting nutrient availability and microbial activity.
S_cec_clay	Cation Exchange Capacity of Clay (Lower Layer)		Indicates the ability of the clay fraction in the lower soil layer to retain and exchange nutrients.
S_cec_soil	Soil Cation Exchange Capacity (Lower Layer)		Indicates the capacity of the lower soil layer to retain and exchange nutrients.
S_bs	Base Saturation (Lower Layer)		Indicates the proportion of basic cations in the cation exchange capacity of the lower soil layer.
S_teb	Exchangeable Bases (Lower Layer)		Indicates the amount of exchangeable basic cations in the lower soil layer.
S_CaCO3	Calcium Carbonate Content (Lower Layer)		Indicates the content of calcium carbonate in the lower soil layer, affecting pH buffering and nutrient availability.
S_CaSO4	Sulfate Content (Lower Layer)		Indicates the sulfate content in the lower soil layer, affecting soil chemical properties and plant nutrition.
S_esp	Exchangeable Sodium (Lower Layer)		Indicates the content of exchangeable sodium ions in the lower soil layer, affecting soil structure and water infiltration.
S_ece	Electrical Conductivity (Lower Layer)		Indicates the salinity level of the soil solution in the lower layer, affecting soil salinization and plant growth.
UVB1	Annual Mean UV-B Radiation	http://www.ufz.de/gluv/	Represents the average ultraviolet-B radiation intensity over a year, affecting plant photosynthesis and physiological processes.
UVB2	UV-B Radiation Seasonality		Indicates the seasonal variation in ultraviolet-B radiation throughout the year.
UVB3	UV-B Radiation of Strongest Month		Represents the average ultraviolet-B radiation intensity during the month with the highest UV-B levels.
UVB4	UV-B Radiation of Weakest Month		Represents the average ultraviolet-B radiation intensity during the month with the lowest UV-B levels.
UVB5	UV-B Radiation of Strongest Quarter		Represents the average ultraviolet-B radiation intensity during the quarter with the highest UV-B levels.
UVB6	UV-B Radiation of Weakest Quarter		Represents the average ultraviolet-B radiation intensity during the quarter with the lowest UV-B levels.
